# Supplementary material for: Fibrillogenesis and Hydrogel Formation from Fibrinogen Induced by Calcium Salts
Source: Gels. 2023 Feb 22;9(3):175. doi: 10.3390/gels9030175 (PMC10048482; doi:10.3390/gels9030175)
Supplement: Supplementary file 1 [file gels-09-00175-s001.zip]

Archive with 2 entries (2 files):
- Calcium Gel.mov
- gels-2211229-supplementary.pdf
